# Supplementary material for: The predictive effect of direct-indirect bilirubin ratio on clinical events in acute coronary syndrome: results from an observational cohort study in north China
Source: BMC Cardiovasc Disord. 2022 Nov 10;22:478. doi: 10.1186/s12872-022-02894-1 (PMC9650858; doi:10.1186/s12872-022-02894-1)
Supplement: Supplementary file 2 — Supplementary Material 2: Z test of AUCs in Figure 2 [file 12872_2022_2894_MOESM2_ESM.xlsx]

## Sheet: Sheet1
Supplementary Material 1. Z test of AUCs in Figure 2
Area Under the Curve	Area	Std. Error(a)	Z test vs. DIBIL ratio	P value
DIBIL ratio	0.6684	0.01302	Ref	-
TBIL	0.5394	0.01408	6.72672	0
DBIL	0.5589	0.01448	5.62322	0
IBIL	0.568	0.01374	5.30402	0
AUCs: area under ROC curves; DIBIL ratio: direct-indirect bilirubin ratio; TBIL: total bilirubin; DBIL: direct bilirubin; IBIL: indirect bilirubin; Ref: reference
